# Supplementary material for: Seawater-resistant emulsified epoxy resin for effective sand control in unconsolidated sandstone oil reservoir
Source: PLoS One. 2025 Oct 31;20(10):e0335819. doi: 10.1371/journal.pone.0335819 (PMC12578148; doi:10.1371/journal.pone.0335819)
Supplement: S1 Text — (XLSX) [file pone.0335819.s001.xlsx]

## Sheet: Sheet1
Control agent dosage/%	Compressive strength/MPa
0	4	4.5	6	5
0.5	4.3	4.7	5.8	5.1
1	4.4	4.8	6.2	5.6
1.5	4.13	4.66	6.3	5.4
2	4.22	4.76	6.16	5.5
2.5	4.5	4.55	6.08	5.1
3	4.1	4.9	5.8	5.9
3.5	4.2	4.4	6.11	5.4
4	3.98	4.3	5.7	6
4.5	4.05	4.22	5.3	4.8
5	3.6	4	4.5	3.7
5.5	3	3.2	3.8	3.4
6		2.9	3	2.8
