# Supplementary material for: Seawater-resistant emulsified epoxy resin for effective sand control in unconsolidated sandstone oil reservoir
Source: PLoS One. 2025 Oct 31;20(10):e0335819. doi: 10.1371/journal.pone.0335819 (PMC12578148; doi:10.1371/journal.pone.0335819)
Supplement: S2 Text — (XLSX) [file pone.0335819.s002.xlsx]

## Sheet: Sheet1
	curing time
Control agent dosage/%	50℃	60℃	70℃	80℃
4.2	14.1	13
4.4	15.5	13.5
4.6	16.8	13.7	10.8
4.8	18.2	14	11
5	20	15.2	12
5.2	22.7	16.5	12.7
5.4	31.4	20.5	14.7
5.6	42	28	19.7	13.5
5.8				19
